# Supplementary material for: Right atrial rupture due to cardiac angiosarcoma without haemodynamic collapse: a case report of successful multidisciplinary management
Source: Eur Heart J Case Rep. 2026 Jul 11;10(7):ytag523. doi: 10.1093/ehjcr/ytag523 (PMC13422633; doi:10.1093/ehjcr/ytag523)
Supplement: ytag523_Supplementary_Data [file ytag523_supplementary_data.zip]

Archive with 10 entries (10 files):
- Cine SSFP RA.mp4
- Cine SSFP RA2.mp4
- CT after surgery A.jpg
- CT after surgery B.jpg
- CT after surgery C.jpg
- CT after surgery D.jpg
- LV apex TEE.mp4
- RV1_Cine SSFP.mp4
- TEE RA.mp4
- video1.mp4
